# Supplementary material for: Complex Lifestyle and Psychological Intervention in Knee Osteoarthritis: Scoping Review of Randomized Controlled Trials
Source: Int J Environ Res Public Health. 2021 Dec 3;18(23):12757. doi: 10.3390/ijerph182312757 (PMC8657138; doi:10.3390/ijerph182312757)
Supplement: Supplementary file 1 [file ijerph-18-12757-s001.zip]

Archive with 3 entries (2 files):
- ijerph-1403346-supplementary/
- ijerph-1403346-supplementary/IJERPH Supplementary S1.pdf
- ijerph-1403346-supplementary/IJERPH Supplementary S2.pdf
